# Supplementary material for: Identification of a Novel Tumor Microenvironment Prognostic Signature for Bladder Urothelial Carcinoma
Source: Front Oncol. 2022 Mar 1;12:818860. doi: 10.3389/fonc.2022.818860 (PMC8921452; doi:10.3389/fonc.2022.818860)
Supplement: Supplementary file 1 [file Table_1.xls]

Table S1. 4061 transcriptome-specific TME-related genes.
WINT
SRPK1
PPP1R2
MIEN1
HIST1H3J
DPP10
CASP3
ZSCAN5B
SRMS
PPP1R16B
MICOS13
HIST1H3H
DPM3
CASKIN1
ZSCAN10
SRL
PPP1R16A
MICB
HIST1H3F
DPM1
CASD1
ZPBP2
SRGN
PPP1R14B
MICAL3
HIST1H3A
DPF1
CARD9
ZP3
SRD5A3
PPP1CC
MICAL2
HIST1H2BO
DPEP2
CARD8
ZNF99
SRCIN1
PPM1N
MIA
HIST1H2BN
DPCD
CARD19
ZNF92
SRC
PPM1L
MGST1
HIST1H2BL
DONSON
CARD11
ZNF91
SRA1
PPM1J
MGAT5B
HIST1H2BJ
DOK5
CAPZA1
ZNF90
SQSTM1
PPM1H
MGAM
HIST1H2BH
DOCK9
CAPN3
ZNF878
SPX
PPM1F
MFSD4B
HIST1H2BG
DOCK6
CAPN13
ZNF789
SPTSSB
PPM1E
MFSD3
HIST1H2BF
DOCK5
CAPN12
ZNF747
SPTAN1
PPM1B
MFSD2B
HIST1H2BC
DOCK2
CAPG
ZNF716
SPSB4
PPIB
MFSD10
HIST1H2BB
DOCK10
CAMP
ZNF710
SPRY3
PPIAL4G
MFGE8
HIST1H2AM
DOC2B
CAMLG
ZNF707
SPRY2
PPIAL4C
MFAP5
HIST1H2AL
DOC2A
CAMKV
ZNF703
SPP1
PPIA
MFAP4
HIST1H2AJ
DNTTIP1
CAMKK2
ZNF695
SPON2
PPFIBP2
MFAP3L
HIST1H2AG
DNMT3B
CAMK2N2
ZNF692
SPON1
PPFIBP1
MEX3A
HIST1H2AE
DNMT3A
CALR
ZNF681
SPOCK2
PPFIA4
METTL9
HIST1H2AD
DNMT1
CALN1
ZNF668
SPOCK1
PPFIA2
METTL27
HIST1H1D
DNM1
CALHM3
ZNF629
SPN
PPFIA1
METTL26
HIST1H1C
DND1
CALHM1
ZNF609
SPIRE1
PPEF1
METTL21A
HIST1H1B
DNASE2B
CALD1
ZNF600
SPINK1
PPBP
METTL11B
HILPDA
DNASE1L2
CALCB
ZNF587
SPINDOC
PPAT
METRNL
HIGD2B
DNASE1
CALCA
ZNF563
SPIB
PPARGC1A
MET
HIGD2A
DNAJC9
CALB2
ZNF560
SPG21
PPARG
MEST
HIGD1A
DNAJC4
CADPS
ZNF552
SPERT
PPA1
MESP2
HIC2
DNAJC12
CADM1
ZNF541
SPDYE8P
POU6F2
MESP1
HIC1
DNAJC10
CACYBP
ZNF528
SPDYE6
POU5F1B
MEP1A
HIBCH
DNAJB13
CACNG7
ZNF521
SPDYC
POU4F3
MELTF
HHIPL2
DNAJB1
CACNG4
ZNF492
SPDYA
POU4F1
MELK
HHIP
DNAH2
CACNA1D
ZNF488
SPDEF
POU3F2
MEIOC
HHEX
DNAH17
CACNA1B
ZNF48
SPCS3
POU2F2
MEGF9
HGH1
DNAH14
CABYR
ZNF469
SPC25
POU2AF1
MEGF8
HESX1
DNAH11
CABP7
ZNF468
SPC24
POP5
MEFV
HES7
DNAAF3
CABP4
ZNF467
SPATA9
POP4
MEF2C
HES6
DNA2
CABLES2
ZNF443
SPATA25
POMP
MED7
HES4
DMTN
CA9
ZNF442
SPATA12
POLR3K
MED13
HES1
DMRTC2
CA8
ZNF439
SPAG4
POLR2J2
MED12L
HERC6
DMRTA2
CA4
ZNF432
SP7
POLR2I
MED10
HERC5
DMRT2
CA12
ZNF395
SP6
POLR2H
MED1
HEPHL1
DMRT1
C9orf50
ZNF324
SP140
POLQ
ME3
HEPACAM2
DMC1
C9orf116
ZNF322
SOX9
POLN
ME1
HENMT1
DMBX1
C8orf76
ZNF320
SOX7
POLE2
MDM2
HELLS
DLX6
C7orf61
ZNF30
SOX5
POLD1
MDK
HECW2
DLX5
C6orf52
ZNF292
SOX30
POLA2
MDH1
HEATR6
DLX4
C6orf223
ZNF286A
SOX2
POGLUT2
MDGA2
HEATR4
DLX2
C6orf15
ZNF280A
SOX18
POGK
MCOLN3
HDC
DLL4
C5orf34
ZNF239
SOX17
POFUT1
MCM8
HCN4
DLK1
C5AR2
ZNF222
SOX12
PODXL2
MCM7
HCN3
DLGAP5
C5AR1
ZNF22
SOX11
PODXL
MCM6
HCN2
DLGAP3
C3orf18
ZNF217
SOX10
PODN
MCM5
HCLS1
DLEU7
C3AR1
ZNF213
SOSTDC1
POC1B
MCM4
HCK
DLC1
C3
ZNF205
SORL1
POC1A
MCM3AP
HCFC1R1
DISP3
C2CD6
ZNF165
SORCS3
PNPLA8
MCM3
HCAR1
DISC1
C2CD4D
ZNF135
SORBS2
PNPLA7
MCM2
HBEGF
DIRAS2
C21orf58
ZNF117
SOD1
PNPLA6
MCM10
HAVCR2
DIRAS1
C20orf204
ZMIZ2
SOCS1
PNOC
MCF2L2
HAVCR1
DIPK2B
C1S
ZIC5
SNX9
PNMA3
MCCC2
HAUS8
DIPK1B
C1R
ZIC4
SNX31
PNMA2
MC1R
HAUS6
DIAPH3
C1QTNF6
ZIC3
SNX24
PNLDC1
MBP
HAUS3
DHX58
C1QTNF3
ZIC2
SNX22
PNKP
MBOAT7
HASPIN
DHX34
C1QTNF12
ZIC1
SNX13
PNCK
MBLAC1
HAPLN3
DHRS7
C1QL4
ZGRF1
SNURF
PMPCB
MBL2
HAL
DHRS11
C1QL1
ZGLP1
SNTG1
PMFBP1
MB
HAGHL
DHFR
C1QC
ZFYVE1
SNRPN
PMEPA1
MATN2
HADHA
DGLUCY
C1QB
ZFR2
SNRPE
PMEL
MASTL
H3F3A
DGKZ
C1QA
ZFP69B
SNRPD1
PMCH
MAST1
H2BFM
DGKI
C1orf61
ZFP36L2
SNRPC
PM20D1
MASP1
H2AFY2
DGKH
C1orf54
ZFP36L1
SNRPA1
PLXNC1
MARCO
H2AFY
DGKA
C1orf162
ZEB2
SNRNP40
PLXNA3
MARCKSL1
H2AFX
DGCR6
C1orf159
ZEB1
SNRNP25
PLXNA2
MARCH3
H2AFB1
DGAT2
C1orf112
ZDHHC9
SNORC
PLXNA1
MAPRE3
GZMM
DEPP1
C1GALT1C1
ZDHHC23
SNN
PLVAP
MAPK8IP2
GZMK
DEPDC5
C19orf57
ZCRB1
SNF8
PLSCR1
MAPK8IP1
GZMH
DEPDC1B
C19orf53
ZCCHC12
SNCG
PLPP5
MAPK7
GZMB
DEPDC1
C19orf48
ZC3HC1
SNCA
PLPP2
MAPK15
GZMA
DENND5B
C19orf25
ZC3H7A
SNAP47
PLP1
MAP9
GYPE
DENND1C
C17orf99
ZC3H3
SMYD2
PLOD3
MAP7D2
GUSB
DENND1B
C17orf64
ZBTB8B
SMS
PLLP
MAP4K2
GUCY2D
DEGS2
C17orf53
ZBTB41
SMPDL3B
PLK4
MAP4K1
GUCA1A
DEFA4
C12orf75
ZBTB32
SMPD3
PLK1
MAP3K13
GTSF1
DEDD
C12orf45
ZBTB18
SMN1
PLIN5
MAP3K1
GTSE1
DDX60
C11orf80
ZBTB10
SMIM10L2B
PLIN2
MAOB
GTF3C5
DDX58
C11orf53
ZBP1
SMIM10L2A
PLEKHO2
MANEAL
GTF3A
DDX53
C11orf45
ZAP70
SMG5
PLEKHH2
MANEA
GTF2F2
DDX49
C10orf82
YME1L1
SMG1
PLEKHG4
MAN1B1
GSTCD
DDX41
C10orf62
YJEFN3
SMCO3
PLEKHG3
MAN1A1
GSTA4
DDX4
BZW2
YIPF2
SMC5
PLEKHF2
MALL
GSS
DDX3Y
BUB3
YIF1B
SMC4
PLEKHF1
MAL
GSG1
DDX3X
BUB1B
YEATS4
SMC2
PLEKHB2
MAK
GRPR
DDX39A
BUB1
YEATS2
SMC1B
PLEKHB1
MAJIN
GRM8
DDX17
BTNL8
YBX2
SMAD4
PLEKHA4
MAGOHB
GRM5
DDX11
BTN3A2
YBX1
SMAD2
PLEK2
MAGED4
GRM2
DDR1
BTN2A2
YAE1
SMAD1
PLEK
MAGED2
GRM1
DDIT3
BTLA
XXYLT1
SLITRK6
PLD5
MAGED1
GRK7
DDIAS
BTG3
XRCC6
SLITRK1
PLD4
MAGEC3
GRINA
DCUN1D5
BST2
XRCC3
SLIT1
PLCL2
MAGEC2
GRIN3A
DCSTAMP
BST1
XRCC2
SLFN13
PLCH2
MAGEC1
GRIN2D
DCST2
BSND
XPR1
SLF1
PLCG2
MAGEA6
GRIN2B
DCST1
BSN
XPOT
SLCO5A1
PLCB4
MAGEA3
GRID2
DCN
BRSK2
XPO6
SLCO4C1
PLBD1
MAGEA2
GREM2
DCLK3
BRMS1
XKRX
SLCO2B1
PLAUR
MAGEA12
GREM1
DCLK2
BRIX1
XKR7
SLCO2A1
PLAU
MAGEA11
GRB7
DCAF8L2
BRIP1
XKR4
SLCO1C1
PLAGL2
MAGEA10
GRB2
DCAF4L2
BRINP2
XCL2
SLC9C1
PLAG1
MAFB
GRB10
DCAF4L1
BRINP1
XCL1
SLC9A5
PLAC9
MAFA
GRAP2
DCAF15
BRF2
XBP1
SLC7A8
PLAC8L1
MAD2L2
GPX2
DCAF13
BRDT
WWP1
SLC7A7
PLA2G7
MAD2L1
GPT2
DCAF10
BRCA2
WRAP73
SLC7A6
PLA2G4F
MACC1
GPSM1
DBX1
BRCA1
WNT7B
SLC7A5
PLA2G4C
MAB21L3
GPRIN1
DBNDD1
BRAP
WNT7A
SLC7A11
PLA2G4A
M1AP
GPRC5B
DBF4
BRAF
WNT5B
SLC7A10
PLA2G2D
LYZ
GPR89B
DAZAP2
BPIFA2
WNT10B
SLC6A4
PLA1A
LYVE1
GPR65
DAXX
BPI
WIPI2
SLC6A3
PKP4
LYST
GPR61
DARS
BPGM
WIPF1
SLC52A2
PKMYT1
LYPD6B
GPR45
DAPP1
BORA
WFIKKN1
SLC4A8
PKM
LYG2
GPR4
DAPK2
BOP1
WFDC5
SLC45A3
PKD2L2
LYG1
GPR27
DAPK1
BOLA2
WFDC10A
SLC45A2
PJVK
LY96
GPR26
DAP3
BMX
WDR97
SLC44A5
PJA2
LY9
GPR25
DAGLB
BMPR1B
WDR91
SLC44A2
PIWIL4
LY86
GPR19
DACH1
BMP6
WDR87
SLC39A6
PIWIL3
LY6G5C
GPR183
DAB2IP
BMP2K
WDR86
SLC39A14
PIWIL2
LUZP2
GPR18
DAB2
BMI1
WDR83
SLC38A8
PISD
LUM
GPR179
DAB1
BLVRB
WDR76
SLC38A1
PIR
LUC7L3
GPR174
CYTH1
BLOC1S3
WDR66
SLC35G6
PIP5KL1
LTO1
GPR171
CYSLTR2
BLNK
WDR53
SLC35E3
PIP5K1A
LTK
GPR153
CYREN
BLM
WDR48
SLC35D3
PIP4P1
LTC4S
GPR152
CYP4Z1
BLK
WDR34
SLC35B3
PIMREG
LTBP2
GPR15
CYP4F3
BIVM
WDHD1
SLC31A2
PIM3
LTB
GPR146
CYP4F2
BIRC7
WASHC5
SLC30A8
PIM2
LTA
GPR143
CYP2W1
BIRC5
WASF1
SLC30A5
PILRB
LST1
GPR139
CYP2S1
BIRC3
WARS
SLC30A3
PILRA
LSP1
GPR137C
CYP27C1
BIRC2
VWF
SLC2A6
PIK3R3
LSM7
GPR1
CYP27B1
BIN2
VWA5B2
SLC2A1
PIK3R2
LSM4
GPNMB
CYP27A1
BIK
VWA5B1
SLC29A4
PIK3IP1
LSM2
GPM6B
CYP26C1
BHLHE41
VWA5A
SLC29A3
PIK3CD
LSM1
GPI
CYP1B1
BHLHE40
VTI1B
SLC29A2
PIGX
LSG1
GPC4
CYP11A1
BFSP1
VSTM2L
SLC29A1
PIGU
LRRTM1
GPC3
CYLD
BEX5
VSIR
SLC27A6
PIGO
LRRN4CL
GPC2
CYBRD1
BEST1
VSIG4
SLC26A8
PIGL
LRRN3
GPC1
CYBB
BEND5
VPS28
SLC26A6
PIF1
LRRN1
GPBP1
CYB5B
BEND4
VPREB3
SLC26A5
PIEZO1
LRRIQ4
GPATCH2
CXorf40A
BCL7A
VOPP1
SLC26A2
PICALM
LRRC56
GPAT4
CXCR6
BCL6B
VNN3
SLC25A6
PIAS3
LRRC52
GPAA1
CXCR5
BCL6
VNN2
SLC25A52
PI3
LRRC45
GOLT1B
CXCR3
BCL2L12
VNN1
SLC25A40
PHYHIPL
LRRC42
GOLM1
CXCR2
BCL2L10
VN1R1
SLC25A37
PHRF1
LRRC4
GOLGA8B
CXCR1
BCL2L1
VMAC
SLC25A35
PHOSPHO1
LRRC26
GOLGA8A
CXCL9
BCL2A1
VLDLR
SLC25A21
PHLDA1
LRRC25
GOLGA7B
CXCL5
BCL2
VIRMA
SLC24A5
PHKA1
LRRC14B
GOLGA6L1
CXCL3
BCL11B
VIM
SLC24A3
PHF7
LRP8
GNLY
CXCL16
BCL11A
VILL
SLC24A2
PHF24
LRP5L
GNG7
CXCL14
BCAT2
VHLL
SLC22A4
PHEX
LRP4
GNG11
CXCL13
BCAT1
VGLL3
SLC22A15
PHC3
LRP1
GNAT1
CXCL12
BCAP31
VGLL1
SLC1A7
PGPEP1L
LRMP
GNAS
CXCL11
BBS4
VEPH1
SLC1A3
PGP
LRIT3
GNAI1
CXCL10
BBS12
VEGFB
SLC18A2
PGLYRP1
LRIG1
GMPS
CXCL1
BBC3
VEGFA
SLC17A9
PGK2
LRGUK
GMNN
CWF19L1
BASP1
VCX3A
SLC17A5
PGGHG
LRG1
GMDS
CUZD1
BARX2
VCX
SLC16A8
PGF
LRFN5
GM2A
CTU1
BARX1
VCAN
SLC16A7
PGC
LRFN4
GLYATL2
CTTNBP2
BANK1
VCAM1
SLC16A6
PGAM4
LRFN1
GLUL
CTTN
BANF1
VASN
SLC16A3
PFN2
LRCH4
GLUD1
CTSZ
BAMBI
VASH2
SLC16A14
PFKP
LPIN3
GLT8D2
CTSW
BACH2
VASH1
SLC16A11
PFKM
LPGAT1
GLS2
CTSV
BACE2
VAPA
SLC15A4
PFKFB4
LPAR5
GLRB
CTSK
BAALC
VANGL2
SLC15A3
PFDN2
LPAR2
GLP1R
CTSG
B4GALT7
VAMP2
SLC15A2
PF4
LPAR1
GLOD4
CTSE
B4GALT6
VAC14
SLC12A8
PEX5L
LOXL4
GLIPR1
CTRL
B4GALT3
UTS2B
SLC12A6
PEX10
LOX
GLDN
CTPS2
B4GALNT1
UTP20
SLC12A5
PELO
LONRF1
GLDC
CTNS
B3GNT4
USP9Y
SLC12A2
PEG10
LNP1
GLB1L3
CTNND2
B3GAT1
USP40
SLC12A1
PECAM1
LMNB2
GK
CTNNA2
B3GALNT1
USP35
SLC11A1
PEAR1
LMNB1
GJD2
CTLA4
B2M
USP32
SLBP
PDZD11
LMF2
GJB7
CTCFL
AZU1
USP26
SLAMF9
PDXK
LMAN2L
GJB4
CTBS
AXL
USP18
SLAMF8
PDX1
LMAN2
GJB1
CTAG2
AXIN2
USO1
SLAMF1
PDRG1
LKAAEAR1
GJA3
CTAG1B
AVPR1B
USF1
SLA
PDPN
LITAF
GIPR
CSTL1
AURKB
USB1
SKP2
PDP1
LIPA
GINS4
CSTA
AURKA
UQCRFS1
SKP1
PDLIM4
LINGO3
GINS2
CST7
AUNIP
UQCRC1
SKAP2
PDK3
LINGO1
GINS1
CST1
ATP9A
UQCRB
SKAP1
PDK1
LIN9
GIMAP5
CSRP2
ATP8B4
UQCC3
SKA3
PDIA4
LIN7A
GIMAP1-
CSRP1
ATP8A2
UPK3A
SKA1
PDGFRL
LIN28B
GGT5
CSPG4
ATP7A
UPK2
SIX4
PDGFRB
LIN28A
GGT1
CSNK2A1
ATP6V1H
UPK1B
SIX3
PDGFRA
LIMS3
GGH
CSMD3
ATP6V1F
UNC79
SIX1
PDGFA
LIMS1
GGCT
CSMD2
ATP6V1D
UNC5D
SIT1
PDF
LIMK1
GFRA3
CSF3R
ATP6V1C2
UNC5A
SIRPG
PDE7B
LIME1
GFRA1
CSF2RA
ATP6V1B2
UNC13A
SIRPB1
PDE6C
LIMA1
GFPT2
CSF2
ATP6V1B1
UMODL1
SIRPA
PDE4B
LILRB5
GFOD2
CSF1R
ATP6V1A
ULK1
SIK1
PDE2A
LILRB4
GFOD1
CSF1
ATP6V0D2
ULBP2
SIGLEC9
PDE1C
LILRB2
GFM1
CSE1L
ATP6V0B
ULBP1
SIGLEC8
PDCD5
LILRA6
GFI1
CSAG3
ATP6AP2
UHRF1
SIGLEC6
PDCD2L
LILRA5
GEMIN6
CSAG2
ATP6AP1
UGT2B17
SIGLEC5
PDCD1LG2
LILRA4
GEMIN2
CSAG1
ATP5MG
UGT1A8
SIGLEC15
PDCD1
LILRA2
GDPD5
CRYGN
ATP5ME
UFSP1
SIGLEC14
PCSK9
LILRA1
GDPD4
CRYBB1
ATP5F1B
UCN
SIGLEC10
PCSK5
LIG1
GDPD1
CRYBA4
ATP5F1A
UCKL1
SIGLEC1
PCSK2
LHX9
GDF9
CRYAB
ATP1B3
UCHL1
SIAH1
PCP2
LHFPL4
GDF6
CRY2
ATP1A3
UBL3
SHROOM4
PCOLCE2
LHCGR
GDF15
CRX
ATP1A1
UBE2T
SHOX2
PCOLCE
LGSN
GDF1
CRTC3
ATP13A1
UBE2S
SHOC1
PCNX4
LGMN
GDE1
CRTC2
ATP10D
UBE2QL1
SHLD1
PCNX2
LGALS9
GDAP1
CRTAM
ATM
UBE2Q1
SHISA7
PCNX1
LGALS1
GDA
CRPPA
ATL2
UBE2L6
SHE
PCNA
LFNG
GCSH
CRISPLD2
ATIC
UBE2F
SHCBP1
PCM1
LEPROTL1
GCNT1
CRISPLD1
ATG7
UBE2D2
SHC1
PCLAF
LEF1
GCK
CRISP3
ATG4D
UBE2C
SHARPIN
PCGF2
LDLRAD3
GBX2
CRIP3
ATF7IP
UBD
SHANK3
PCGF1
LDHA
GBP3
CRIP2
ATF4
UBASH3A
SH3TC2
PCDHGC4
LDB3
GBP2
CRHR2
ATAD5
UBA52
SH3RF1
PCDHGB1
LDB2
GBA
CRH
ATAD3B
UBA2
SH3KBP1
PCDHGA8
LCTL
GATM
CREM
ATAD2
UBA1
SH3D19
PCDHB8
LCT
GATD1
CREG2
ASRGL1
UAP1L1
SH2D1B
PCDHB5
LCP2
GATA3
CREBZF
ASPSCR1
TYROBP
SH2D1A
PCDHB3
LCORL
GATA2
CREB5
ASPRV1
TYR
SH2B1
PCDHB2
LCN12
GASK1B
CREB3L4
ASPM
TYMS
SGSM1
PCDHB16
LCN10
GAS2L3
CREB3L1
ASPHD1
TYMP
SGPL1
PCDHB11
LCK
GAPDH
CREB1
ASPH
TYK2
SGO2
PCDHA8
LCE1C
GALR3
CRACR2B
ASNS
TXNRD2
SGO1
PCDHA7
LCE1B
GALR1
CR2
ASIC1
TXNRD1
SGMS1
PCDHA5
LBR
GALNTL6
CPXM2
ASH2L
TXK
SGK3
PCDHA4
LBH
GALNT17
CPXM1
ASGR2
TUT7
SGCB
PCDHA2
LAT
GALNT16
CPVL
ASGR1
TUSC1
SFXN3
PCDHA11
LARS2
GALNT14
CPT1B
ASF1B
TUBB8
SFXN1
PCDHA1
LAPTM5
GALNT11
CPSF4L
ASCL4
TUBB4A
SFN
PCDH19
LAPTM4B
GALC
CPSF1
ASCL2
TUBB3
SF3B4
PCDH18
LAP3
GAL3ST4
CPNE9
ASCL1
TUBB2B
SF1
PBXIP1
LAMTOR2
GAL3ST1
CPNE7
ASB8
TUBB
SEZ6L2
PBX4
LAMP5
GAGE2A
CPNE5
ASB2
TUBA3E
SEZ6L
PBX3
LAMP3
GAGE12J
CPNE2
ASB16
TUBA3D
SETMAR
PBRM1
LAMP2
GADD45GIP1
CPNE1
ASAH2
TTYH3
SETDB1
PBK
LAMC1
GADD45A
CPM
ARX
TTLL4
SETD7
PAXX
LAMB4
GAD1
CPLX2
ART5
TTK
SET
PAX7
LAMB1
GABRR1
CPLX1
ARSH
TTC7B
SESN3
PAX6
LAMA5
GABRQ
CPEB2
ARSG
TTC39A
SERTAD2
PAX5
LAIR2
GABRG3
CPE
ARRB1
TTC38
SERPINI1
PAX3
LAIR1
GABRD
CPD
ARNTL
TSTA3
SERPINF1
PASK
LAGE3
GABRB2
CPA3
ARNT
TSSK6
SERPINE2
PARVB
LAG3
GABRA3
COX7C
ARMT1
TSSK1B
SERPINA3
PARVA
LACTB2
GABPB1
COX7B2
ARMCX3
TSPAN7
SERPINA1
PARPBP
L1CAM
GABARAP
COX7B
ARMC12
TSPAN5
SERINC4
PARK7
KYNU
GAB3
COX6B1
ARL9
TSPAN15
SERINC3
PAQR6
KSR1
G6PD
COX6A1
ARL6
TSLP
SERINC1
PAQR5
KRTCAP2
G0S2
COTL1
ARL17A
TSKS
SERHL2
PAQR4
KRTAP1-5
FZR1
CORT
ARL1
TSHR
SERGEF
PAPSS2
KRT80
FZD8
CORO7
ARID5A
TSGA13
SEPTIN8
PANX2
KRT74
FZD6
CORO1A
ARID4B
TSC22D3
SEPTIN5
PAMR1
KRT23
FZD4
COQ9
ARID3A
TSC22D1
SEMA6B
PAM
KREMEN2
FZD3
COPZ2
ARHGEF39
TSACC
SEMA4A
PALMD
KRBA1
FZD2
COPE
ARHGEF38
TRPV6
SEMA3F
PALLD
KPNA7
FYN
COMMD5
ARHGEF15
TRPV2
SEMA3B
PAK5
KPNA2
FYB1
COMMD4
ARHGEF1
TRPS1
SEMA3A
PAFAH1B3
KNTC1
FXYD6
COLQ
ARHGAP8
TRPM8
SEM1
PADI4
KNOP1
FXYD3
COLEC12
ARHGAP29
TRPM6
SELPLG
PADI3
KNL1
FUT9
COLCA2
ARHGAP26
TRPM4
SELP
PACSIN1
KMT2A
FUT8
COL9A2
ARHGAP25
TRPM2
SELL
PACRG
KLRK1
FUT5
COL9A1
ARHGAP22
TROAP
SELE
PABPC1L2B
KLRG1
FUT4
COL8A2
ARHGAP19
TRMT12
SEC61G
PABPC1L2A
KLRF1
FUT1
COL6A3
ARHGAP15
TRMO
SEC31B
PABPC1L
KLRD1
FURIN
COL6A2
ARHGAP11A
TRIT1
SEC14L1
PABPC1
KLRC4-
FUCA1
COL6A1
ARHGAP10
TRIP13
SDK1
P4HB
KLRC4
FTSJ3
COL5A3
ARFGEF3
TRIP12
SDCBP
P4HA1
KLRC3
FTL
COL5A2
AQP9
TRIM9
SCX
P2RY2
KLRC1
FSTL5
COL4A4
AQP3
TRIM74
SCUBE2
P2RY14
KLRB1
FSTL1
COL4A1
AQP12A
TRIM67
SCRT1
P2RY13
KLK5
FSIP1
COL3A1
APP
TRIM59
SCNN1D
P2RY10
KLK2
FSD1
COL2A1
APOO
TRIM37
SCNN1A
P2RX5
KLK15
FSCN1
COL26A1
APOLD1
TRIM36
SCNM1
P2RX1
KLK1
FRY
COL23A1
APOL6
TRIM24
SCN9A
OXGR1
KLHL7
FRMPD4
COL1A2
APOL3
TRIM17
SCN3A
OXCT1
KLHL4
FRMPD2
COL1A1
APOE
TRIM16L
SCIN
OTX2
KLHL35
FRMD8
COL14A1
APOD
TRIM11
SCHIP1
OTUD7A
KLHL3
FRMD4A
COL12A1
APOC1
TRIB2
SCGN
OTP
KLHL26
FRMD3
COL11A2
APOBEC3G
TRHDE
SCGB1D2
OSM
KLHL21
FRK
COCH
APOBEC3A
TREML4
SCG5
OSER1
KLHL17
FRAT2
COA6
APLP2
TREML2
SCG3
OSBPL3
KLHL14
FPR3
CNTNAP5
APLP1
TREML1
SCG2
OSBPL1A
KLHDC4
FPR2
CNTNAP4
APLN
TREM2
SCARF2
OSBPL10
KLHDC2
FPR1
CNTNAP2
APCDD1
TREM1
SCARB2
OSBP2
KLF9
FPGS
CNTN3
APBB2
TRAT1
SCARA3
ORM1
KLF5
FOXRED2
CNR2
APBA2
TRAPPC5
SCAMP5
ORC6
KLF12
FOXP3
CNR1
AP3S1
TRAPPC1
SCAMP3
ORC1
KLF1
FOXP1
CNPY4
AP3M2
TRANK1
SCAMP1
OR6B2
KIT
FOXN4
CNPY3
AP2S1
TRAIP
SBK1
OR5B12
KISS1R
FOXM1
CNN1
AP2M1
TRAF5
SBDS
OR52I1
KISS1
FOXJ1
CNIH2
AP1S1
TRAF4
SAV1
OR51E1
KIRREL3
FOXI3
CNGB3
AP1M1
TRAF3IP3
SASS6
OR2B6
KIRREL1
FOXI2
CNGB1
AOX1
TRAF3IP2
SASH3
OR1L8
KIR3DL2
FOXI1
CMTM2
AOC1
TRAF2
SARS2
OR1J4
KIR3DL1
FOXH1
CMTM1
ANXA5
TRAF1
SARDH
OR1J2
KIR2DL4
FOXG1
CMKLR1
ANXA4
TRADD
SAPCD2
OPRD1
KIR2DL3
FOXE3
CMA1
ANTXR1
TPX2
SAMSN1
OPCML
KIR2DL1
FOXD4L6
CLUAP1
ANP32E
TPTE
SAMD10
OPA1
KIFC2
FOXD4L5
CLTC
ANOS1
TPST1
SAMD1
ONECUT2
KIFC1
FOXD4L4
CLTB
ANO9
TPSB2
SAGE1
OLR1
KIF4B
FOXD4L1
CLSPN
ANO7
TPSAB1
SACM1L
OLIG1
KIF4A
FOXD4
CLPTM1L
ANO5
TPM2
SAC3D1
OLFML3
KIF3C
FOXD1
CLPSL2
ANLN
TPM1
S1PR5
OLFML2B
KIF2C
FOXA1
CLPSL1
ANKS3
TPK1
S1PR1
OIP5
KIF26B
FOSL1
CLNS1A
ANKRD9
TPI1
S100B
OGT
KIF24
FOSB
CLNK
ANKRD55
TPBG
S100A9
OGDHL
KIF23
FOLH1
CLN8
ANKRD39
TP63
S100A5
OGA
KIF21A
FNIP2
CLN6
ANKRD34B
TP53TG3B
S100A4
OFD1
KIF20A
FN1
CLK4
ANKRD13D
TP53RK
S100A12
ODC1
KIF1A
FLVCR2
CLIC6
ANKRD10
TP53INP1
S100A1
OCSTAMP
KIF18B
FLT4
CLIC2
ANKLE1
TP53I13
RYR1
OCIAD2
KIF18A
FLT3LG
CLECL1
ANKFN1
TOX4
RXRG
OAS3
KIF15
FLI1
CLEC9A
ANK1
TOX
RUVBL2
OAS2
KIF14
FLAD1
CLEC7A
ANGPTL2
TOPBP1
RUNX3
OAS1
KIF13B
FKBP6
CLEC5A
ANGPT4
TOP2A
RUNX2
NXPH4
KIF13A
FKBP4
CLEC4C
ANGPT2
TOP1MT
RUBCNL
NXF5
KIF11
FKBP1B
CLEC4A
ANGEL1
TONSL
RTTN
NXF2
KIAA1549L
FITM2
CLEC2L
ANAPC13
TOMM40L
RTP2
NVL
KIAA1328
FIGN
CLEC2D
ANAPC11
TNK2
RTL9
NUTM1
KIAA1324L
FIBIN
CLEC2B
AMZ1
TNIP3
RTL1
NUSAP1
KIAA1324
FHL2
CLEC1A
AMT
TNFSF9
RTKN2
NUP85
KIAA1257
FGR
CLEC17A
AMPD2
TNFSF8
RTEL1
NUP37
KIAA0319
FGL2
CLEC16A
AMPD1
TNFSF4
RTBDN
NUP210L
KHDC4
FGGY
CLEC14A
AMOTL2
TNFSF18
RSRC1
NUP210
KHDC1L
FGFR4
CLEC10A
AMIGO3
TNFSF15
RSPH14
NUP155
KEL
FGFBP2
CLDN9
AMH
TNFSF14
RSAD2
NUP107
KDR
FGF9
CLDN5
AMDHD2
TNFSF13
RRP9
NUF2
KDM6B
FGF7
CLDN25
AMACR
TNFSF10
RRP12
NUDT9
KDM4C
FGF3
CLDN20
ALPL
TNFRSF9
RRM2
NUDT8
KDM1A
FGF18
CLDN11
ALPK3
TNFRSF8
RRM1
NUDT16
KCTD6
FGF17
CLCNKB
ALOXE3
TNFRSF6B
RRAGD
NUDT1
KCTD19
FGF12
CLCN7
ALOX5AP
TNFRSF4
RPUSD1
NUDCD1
KCP
FGD5
CLCN5
ALOX5
TNFRSF25
RPS9
NUCB2
KCNV1
FGD4
CLC
ALOX15
TNFRSF1B
RPS7
NTS
KCNU1
FFAR2
CKS2
ALKBH6
TNFRSF1A
RPS6KL1
NTRK1
KCNT2
FEZ1
CKS1B
ALKBH3
TNFRSF18
RPS6KC1
NTN3
KCNQ3
FEV
CKAP5
ALG8
TNFRSF17
RPS26
NTN1
KCNN2
FES
CKAP4
ALG1L
TNFRSF13B
RPS24
NT5M
KCNN1
FERMT1
CKAP2L
ALG11
TNFRSF11B
RPS21
NT5DC3
KCNMB4
FEN1
CKAP2
ALDOA
TNFRSF11A
RPS2
NT5DC2
KCNK9
FDX1
CITED4
ALDH9A1
TNFRSF10C
RPRML
NT5C1B
KCNK5
FDPS
CIT
ALDH3A2
TNFAIP6
RPP38
NSUN7
KCNJ3
FDFT1
CIPC
ALDH1B1
TNFAIP3
RPP21
NSUN5
KCNJ15
FCSK
CIP2A
ALDH1A2
TNFAIP2
RPL39L
NSMF
KCNJ11
FCRLB
CIAO3
ALCAM
TNFAIP1
RPL21
NSMCE2
KCNIP1
FCRLA
CHTF18
AKT3
TMSB15A
RPL10L
NSMCE1
KCNH8
FCRL6
CHST7
AKR1E2
TMPRSS9
RPIA
NSD3
KCNH2
FCRL5
CHST2
AKR1C3
TMPRSS3
ROPN1B
NRXN3
KCNH1
FCRL4
CHST15
AKR1C1
TMIE
ROMO1
NRTN
KCNG3
FCRL3
CHRNB4
AKR1B10
TMEM97
ROBO4
NRP2
KCNG2
FCRL2
CHRNB2
AKNA
TMEM9
RNPS1
NRIP3
KCNG1
FCRL1
CHRNA5
AKAP4
TMEM8B
RNFT2
NRG4
KCNF1
FCN1
CHRM5
AK5
TMEM81
RNF43
NRG2
KCNE3
FCMR
CHRM3
AIM2
TMEM74
RNF208
NRG1
KCNB2
FCGR3B
CHML
AIFM2
TMEM65
RNF207
NRBP2
KCNA3
FCGR3A
CHL1
AIF1
TMEM63C
RNF19A
NR5A1
KBTBD12
FCGR2B
CHIT1
AICDA
TMEM38A
RNF185
NR4A3
KBTBD11
FCGR2A
CHI3L2
AHSA1
TMEM33
RNF183
NR4A2
KAZALD1
FCGR1B
CHI3L1
AHR
TMEM31
RNF175
NR2F6
KATNAL2
FCGR1A
CHEK2
AHNAK
TMEM270
RNF144B
NR2E3
KAT6B
FCER2
CHEK1
AHI1
TMEM259
RNF141
NR2E1
KAT6A
FCER1G
CHD5
AHCYL2
TMEM255B
RNF128
NR2C2AP
KANK2
FCER1A
CHD1L
AHCYL1
TMEM255A
RNF125
NR0B1
KAAG1
FCAR
CHAF1B
AGPAT5
TMEM223
RNF113B
NQO1
JUP
FBXW9
CHAF1A
AGO2
TMEM222
RNASEH2A
NPTX2
JTB
FBXO5
CHAD
AGAP6
TMEM213
RNASE6
NPR1
JPH3
FBXO47
CH25H
AGAP5
TMEM211
RNASE3
NPPA
JMJD4
FBXO43
CGB5
AGAP4
TMEM205
RNASE2
NPL
JCHAIN
FBXO41
CFTR
AFF3
TMEM198
RNASE10
NPIPB3
JAG2
FBXO30
CFP
AFAP1L2
TMEM178A
RMND1
NPIPB15
JAG1
FBXO27
CFLAR
AFAP1L1
TMEM161B
RMI2
NPFFR1
IZUMO2
FBXO17
CFL1
AEN
TMEM160
RLN2
NPEPL1
ITPRIPL2
FBXL8
CFHR3
ADRM1
TMEM156
RLBP1
NPDC1
ITM2A
FBXL6
CETN3
ADRB2
TMEM150C
RIPPLY3
NPB
ITK
FBXL20
CERS6
ADORA1
TMEM145
RIPOR2
NPAS3
ITIH6
FBXL17
CERS4
ADIRF
TMEM140
RIMS4
NPAS1
ITIH2
FBXL16
CERS1
ADGRL4
TMEM132A
RIMS2
NOXO1
ITGB8
FBN3
CEP78
ADGRG3
TMEM129
RILPL2
NOXA1
ITGB7
FBN2
CEP72
ADGRG1
TMEM119
RIBC2
NOX4
ITGB4
FBN1
CEP68
ADGRF5
TMEM116
RHPN1
NOX3
ITGB2
FBLN5
CEP57
ADGRE5
TMEM101
RHOU
NOX1
ITGB1
FBLN1
CEP55
ADGRE3
TMEFF2
RHOT2
NOTUM
ITGAX
FBLL1
CEP152
ADGRE2
TMED2
RHOJ
NOS3
ITGAM
FATE1
CEP131
ADGRE1
TMC6
RHOB
NOS2
ITGAL
FASN
CENPW
ADGRB2
TMBIM6
RHOA
NOP58
ITGA9
FASLG
CENPO
ADGRB1
TM9SF4
RHEBL1
NOP10
ITGA4
FARP1
CENPN
ADD2
TM6SF1
RHBG
NOMO3
ITGA2B
FAP
CENPM
ADCYAP1
TM4SF4
RHBDD3
NOMO2
ITGA11
FANCI
CENPL
ADCY9
TM4SF19
RGS4
NOL7
ISM2
FANCG
CENPK
ADCY4
TM4SF18
RGS3
NOL4
ISLR
FANCE
CENPI
ADCY1
TLX3
RGS20
NOL3
ISL2
FANCD2
CENPH
ADCK5
TLR9
RGS2
NOL11
ISG20
FANCB
CENPF
ADCK1
TLR8
RGS17
NODAL
ISG15
FANCA
CENPE
ADAT3
TLR7
RGS16
NOD2
ISCU
FAM9C
CENPA
ADAT2
TLR2
RGS13
NNT
IRX6
FAM90A1
CEMP1
ADARB1
TLR10
RGS11
NMUR2
IRX5
FAM78B
CEMIP
ADAR
TLR1
RGS1
NMRAL1
IRX3
FAM72D
CELSR3
ADAP2
TLL2
RGPD5
NME8
IRGC
FAM72B
CELF5
ADAMTSL1
TLE5
RGMB
NME3
IRF9
FAM72A
CELF4
ADAMTS3
TLE3
RGL3
NMBR
IRF8
FAM71F2
CELF3
ADAMTS20
TLCD1
RGL2
NMB
IRF7
FAM71E2
CEL
ADAMTS2
TKTL1
RGCC
NLRP8
IRF4
FAM71E1
CEACAM8
ADAMTS18
TK1
RFXANK
NLRP3
IRF1
FAM71D
CEACAM6
ADAMTS17
TIPIN
RFX6
NLRP2
IRAK3
FAM50A
CEACAM3
ADAMDEC1
TIPARP
RFC5
NLRP12
IQGAP3
FAM49A
CEACAM19
ADAM8
TINAGL1
RFC4
NLRP11
IQCB1
FAM47C
CDT1
ADAM7
TIMM8A
RFC3
NLGN1
IPO11
FAM43A
CDKN3
ADAM33
TIMM50
REXO2
NKG7
IPCEF1
FAM3C
CDKN2AIP
ADAM28
TIMM13
RETREG1
NKD1
INTS8
FAM3B
CDKN2A
ADAM23
TIMELESS
RETNLB
NKAIN3
INTS7
FAM24B
CDKAL1
ADAM21
TIMD4
RET
NKAIN2
INTS4
FAM234B
CDK6
ADAM15
TIGIT
REPS2
NIPSNAP3B
INSYN2A
FAM222A
CDK5RAP3
ADAM12
TIGD5
REPS1
NIPSNAP3A
INSYN1
FAM189B
CDK5RAP2
ACVRL1
TIGD3
RENBP
NINJ1
INSR
FAM189A1
CDK5R1
ACVR1C
TIE1
REN
NID2
INSM1
FAM186B
CDK5
ACTR3B
TICRR
REM2
NIBAN3
INPPL1
FAM184B
CDK2
ACTR3
THY1
RELN
NHSL2
INPP5F
FAM178B
CDK18
ACTN4
THUMPD2
RELL2
NHLRC1
INPP4B
FAM174B
CDK16
ACTL8
THUMPD1
RELA
NHLH1
INO80C
FAM171A2
CDK12
ACTL6A
THSD7B
REG4
NFKBIA
INKA2
FAM170A
CDK10
ACTL10
THOC6
RECQL4
NFE4
ING3
FAM166A
CDK1
ACTG1
THEMIS2
REC8
NFE2L3
INA
FAM153B
CDIP1
ACTA2
THEMIS
RDX
NFE2L2
IMPG1
FAM136A
CDHR1
ACSS3
THEM6
RDM1
NFE2
IMPDH2
FAM135B
CDH8
ACSM1
THEG
RCSD1
NFATC4
IMPDH1
FAM133A
CDH7
ACSL3
THBS4
RCOR3
NFATC3
IMP3
FAM124B
CDH5
ACSL1
THBS2
RCOR2
NFATC2IP
ILF2
FAM117B
CDH4
ACRV1
THBS1
RCN3
NFATC1
IL9R
FAM111B
CDH24
ACP6
THBD
RCC2
NFAT5
IL9
FAM110B
CDH2
ACP5
THADA
RCC1
NF2
IL7R
FAM102A
CDH19
ACOT9
TGM5
RCAN3
NEUROD2
IL7
FADS1
CDH12
ACKR2
TGM3
RBPJL
NEUROD1
IL6ST
FADD
CDH1
ACHE
TGM2
RBPJ
NEURL2
IL5RA
FABP6
CDCA8
ACBD7
TGIF2LX
RBP3
NEU1
IL5
FABP5
CDCA7
ACAP1
TGIF1
RBP1
NETO2
IL4R
FABP4
CDCA5
ACAN
TGFBR2
RBMS3
NEMP2
IL4I1
FABP3
CDCA4
ACADM
TFRC
RBM5
NELFCD
IL4
FABP1
CDCA3
ACADL
TFPT
RBM3
NEK5
IL3RA
FAAP24
CDCA2
ACAD8
TFPI
RBM20
NEK3
IL37
F8A1
CDC7
ACACB
TFF2
RBIS
NEK2
IL34
F8
CDC6
ACACA
TFF1
RBCK1
NEIL3
IL32
F3
CDC5L
ABTB1
TFEC
RBBP8NL
NEFL
IL3
F2RL3
CDC45
ABT1
TFDP3
RAX
NEDD4L
IL2RB
F2RL2
CDC25C
ABI3BP
TFCP2L1
RASSF5
NECTIN3
IL2RA
F13A1
CDC25B
ABHD5
TFAP2E
RASSF4
NECTIN2
IL26
F12
CDC25A
ABHD3
TFAP2B
RASIP1
NDUFS8
IL22
F11R
CDC20B
ABHD2
TEX45
RASGRP3
NDUFS6
IL21R
EZR
CDC20
ABHD17A
TEX38
RASGRP2
NDUFB9
IL21
EZH2
CDC14A
ABHD16B
TEX264
RASGRP1
NDUFAF6
IL1RN
EYS
CDA
ABHD11
TEX19
RASGRF2
NDUFA8
IL1RL1
EYA2
CD96
ABCG2
TEX14
RASA4
NDUFA7
IL1RAPL1
EXT2
CD93
ABCD1
TESMIN
RASA3
NDUFA6
IL1B
EXOSC9
CD9
ABCC5
TESC
RASA1
NDUFA12
IL1A
EXOSC8
CD8B
ABCC4
TERT
RARRES2
NDRG1
IL18RAP
EXOSC7
CD8A
ABCC11
TEP1
RARA
NDFIP2
IL18R1
EXOSC6
CD86
ABCC1
TENM1
RAPGEF6
NDC80
IL18
EXOSC5
CD84
ABCB9
TEKT5
RAP1GAP
NCR3
IL17REL
EXOC6
CD80
ABCB5
TEKT2
RANGRF
NCR1
IL17A
EXOC2
CD79B
ABCB4
TEK
RANBP17
NCOA4
IL16
EXO5
CD79A
ABCA13
TEDC2
RANBP1
NCKAP1L
IL12RB2
EXO1
CD74
AARD
TEDC1
RAMP3
NCF2
IL12B
EWSR1
CD72
A4GNT
TECPR2
RAMP2
NCF1
IL12A
EVI5
CD70
TEC
RALGPS2
NCBP2
IL10RB
EVI2B
CD7
TEAD2
RALGAPA2
NCAPH
IKZF1
EVI2A
CD69
TDRD6
RALB
NCAPG2
IKBKG
ETV4
CD68
TDRD5
RAI14
NCAPG
IKBIP
ETV3
CD63
TDRD1
RAE1
NCAPD2
IGSF8
ETV1
CD6
TCTN3
RADX
NCAM2
IGSF6
ETS1
CD59
TCTN2
RAD9A
NCALD
IGLON5
ESRRA
CD58
TCP11
RAD54L
NBPF6
IGLL5
ESM1
CD55
TCL1B
RAD54B
NBPF4
IGHMBP2
ESCO2
CD53
TCL1A
RAD51AP1
NBPF15
IGFLR1
ESAM
CD52
TCF7
RAD21
NAXE
IGFBP6
ERP27
CD5
TCF19
RACGAP1
NAV3
IGFBP5
ERICH5
CD48
TCF15
RAC3
NAV1
IGFBP3
ERI1
CD47
TBXT
RABEP2
NATD1
IGF2BP3
ERG
CD40LG
TBXAS1
RAB6B
NAT10
IGF2BP2
ERCC6L
CD40
TBXA2R
RAB42
NAT1
IGF2BP1
ERC2
CD4
TBX6
RAB40B
NARF
IGF2
ERBB3
CD3G
TBX21
RAB3C
NANOS3
IGF1R
ERBB2
CD3E
TBX2
RAB3B
NADSYN1
IGF1
EQTN
CD3D
TBRG4
RAB3A
NACC1
IGDCC3
EPYC
CD38
TBCD
RAB39B
NAB1
IFRD1
EPS8
CD37
TBCC
RAB38
NAALADL2
IFNG
EPOR
CD36
TBCB
RAB30
NAALADL1
IFNA10
EPOP
CD34
TBC1D9
RAB27B
NAAA
IFITM2
EPN2
CD33
TBC1D5
RAB20
NAA38
IFIT5
EPHX4
CD320
TBC1D4
RAB1A
NAA20
IFIT3
EPHB6
CD302
TBC1D3H
RAB15
NAA10
IFIT2
EPHB4
CD300LF
TBC1D3C
RAB11FIP4
MZT2A
IFIT1
EPHB3
CD300LB
TBC1D3B
RAB11FIP1
MZT1
IFIH1
EPHB2
CD300E
TBC1D31
QTRT1
MZB1
IFI6
EPHA8
CD300A
TBC1D3
QRSL1
MYT1
IFI44L
EPHA1
CD2BP2
TBC1D26
QRFPR
MYRIP
IFI44
EPDR1
CD28
TBC1D24
QPCTL
MYPOP
IFI35
EPB41
CD274
TBC1D14
QPCT
MYO7A
IFI30
EOMES
CD27
TBC1D1
QDPR
MYO3A
IFI16
ENY2
CD248
TASOR2
PYHIN1
MYO1H
IDO1
ENTPD6
CD247
TAS2R38
PYDC1
MYO1G
IDH3A
ENTPD1
CD244
TAS1R1
PYCR3
MYO1F
ID3
ENPP3
CD226
TARDBP
PYCR1
MYO15B
ID1
ENPP1
CD22
TAPBP
PXK
MYO10
ICOSLG
ENO2
CD209
TAP1
PVRIG
MYL9
ICOS
ENKD1
CD207
TANGO2
PUS1
MYH7B
ICAM3
ENGASE
CD200
TAL1
PUF60
MYH4
ICAM2
ENG
CD2
TAGLN3
PTX4
MYEOV
ICA1
ENC1
CD1E
TAGLN
PTRH2
MYCT1
IBSP
EN2
CD1D
TAGAP
PTPRT
MYCN
IARS
EN1
CD1C
TAFA3
PTPRJ
MYCL
HYLS1
EMP3
CD1B
TAFA2
PTPRG
MYCBP
HYDIN
EMP1
CD1A
TAF7L
PTPRCAP
MYC
HYAL3
EMID1
CD19
TAF4B
PTPRC
MYBPHL
HYAL2
EME2
CD180
TAF4
PTPRB
MYBPC3
HVCN1
EME1
CD163
TAF2
PTPN7
MYBL2
HUS1B
EMCN
CD160
TAF15
PTPN6
MYBL1
HUNK
ELP3
CD151
TACSTD2
PTPN20
MYB
HTR2C
ELP2
CD14
TACC3
PTPN11
MXRA8
HTR2B
ELOVL7
CD109
TAC4
PTH2R
MXD3
HSPG2
ELOC
CD101
TAC3
PTGS2
MXD1
HSPD1
ELOB
CCZ1B
SYTL5
PTGS1
MX2
HSPBP1
ELOA3
CCT6B
SYT8
PTGIS
MX1
HSPB7
ELOA2
CCT6A
SYT5
PTGIR
MUC20
HSPB6
ELN
CCT5
SYT2
PTGFRN
MTX1
HSPB1
ELMO2
CCT3
SYT17
PTGER4
MTUS1
HSPA6
ELMO1
CCT2
SYT15
PTGER2
MTSS2
HSPA4
ELK3
CCR9
SYT10
PTGDS
MTNR1B
HSPA1B
ELFN2
CCR7
SYNJ1
PTGDR2
MTMR7
HSPA1A
ELF1
CCR6
SYNGR3
PTGDR
MTHFD2
HSF4
ELAVL2
CCR5
SYNE4
PTDSS2
MTHFD1L
HSF2BP
ELANE
CCR3
SYN3
PTDSS1
MTFR2
HSD17B3
EIF4A1
CCR2
SYCP2L
PTCRA
MTERF3
HSD17B11
EIF3L
CCR10
SYCP2
PTCHD4
MTCP1
HSD11B2
EIF3H
CCR1
SYCE3
PTBP1
MTBP
HSD11B1
EIF2S2
CCNO
SYCE2
PTAFR
MSRB1
HS6ST3
EIF2AK2
CCNI2
SYCE1L
PSTPIP1
MSR1
HS3ST2
EIF1B
CCNF
SYCE1
PSRC1
MSMP
HRK
EIF1
CCNE2
SVOPL
PSPN
MSLNL
HRH4
EID1
CCNE1
SVEP1
PSPH
MSL1
HRH2
EGR3
CCND2
SV2C
PSPC1
MSI1
HRH1
EGR2
CCND1
SUV39H1
PSMG3
MSH5
HPSE
EGLN3
CCNB3
SUSD3
PSMG1
MSH4
HPS4
EGFR
CCNB2
SULT4A1
PSME3
MSC
HPGDS
EGFL7
CCNB1
SULT1C4
PSMD4
MSANTD3
HPGD
EGFL6
CCNA2
SULT1C2
PSMD3
MS4A7
HPDL
EFNB1
CCNA1
SULF1
PSMD2
MS4A6A
HPCA
EFNA5
CCN4
SUB1
PSMC3IP
MS4A4A
HOXD1
EFNA4
CCN2
STXBP6
PSMB8
MS4A3
HOXC13
EFNA1
CCL8
STX4
PSMB4
MS4A2
HOXC12
EFEMP2
CCL7
STX1A
PSMA7
MS4A1
HOXB9
EFEMP1
CCL5
STX18
PSMA6
MRPS30
HOXB5
EFCAB13
CCL4L2
STX16
PSKH1
MRPS21
HOXB13
EDRF1
CCL4
STX10
PSG2
MRPS17
HOXA9
EDN1
CCL3L1
STRA8
PSAT1
MRPL55
HOXA4
EDARADD
CCL26
STRA6
PSAP
MRPL52
HOXA3
EDAR
CCL23
STPG4
PRX
MRPL47
HOXA2
EDA2R
CCL22
STPG3
PRSS50
MRPL4
HOXA1
ECT2
CCL21
STPG2
PRSS41
MRPL24
HORMAD1
ECSCR
CCL20
STON2
PRSS23
MROH7
HOMER2
ECE2
CCL2
STMN1
PRSS21
MRGPRE
HNRNPM
ECE1
CCL19
STK32A
PRRX2
MRGBP
HNRNPLL
EBI3
CCL18
STK31
PRRX1
MRC2
HNRNPH1
EBF2
CCL17
STIM1
PRR7
MRC1
HNRNPD
EBF1
CCL14
STIL
PRR5L
MPZL1
HNMT
EAF2
CCL13
STEAP4
PRR5
MPV17L2
HNF1B
E2F7
CCL1
STEAP1
PRR19
MPV17
HMSD
E2F5
CCKBR
STC2
PRR16
MPP6
HMMR
E2F3
CCDC91
STAT5B
PRR11
MPP1
HMGB3
E2F1
CCDC88A
STAT5A
PRPF4
MPO
HMGB2
DYTN
CCDC80
STAT4
PROSER1
MPL
HMGA1
DYSF
CCDC77
STAT3
PROK2
MPG
HMG20B
DYNLT1
CCDC74A
STAT1
PRODH
MPC2
HLA-G
DYNC2LI1
CCDC57
STARD3
PROCA1
MON1B
HLA-DRB1
DVL3
CCDC34
STAP1
PRMT1
MOCS3
HLA-DRA
DUT
CCDC28B
STAG3
PRLR
MOCOS
HLA-DQB1
DUSP6
CCDC183
STAC
PRKY
MOB1B
HLA-DQA2
DUSP5
CCDC18
STAB1
PRKRIP1
MNDA
HLA-DQA1
DUSP23
CCDC177
ST8SIA5
PRKCQ
MND1
HLA-DPB1
DUSP2
CCDC167
ST8SIA4
PRKCH
MMS22L
HLA-DPA1
DUSP15
CCDC154
ST8SIA2
PRKCG
MMRN2
HLA-DOB
DUSP14
CCDC151
ST8SIA1
PRKCD
MMRN1
HLA-DMB
DUSP12
CCDC146
ST6GALNAC4
PRKAG2
MMP9
HLA-DMA
DUS4L
CCDC134
ST6GALNAC2
PRIM1
MMP25
HLA-C
DUS1L
CCDC117
ST3GAL6
PRG2
MMP24
HLA-B
DTYMK
CCDC102B
ST3GAL5
PRF1
MMP2
HLA-A
DTX4
CC2D2B
ST3GAL4
PREP
MMP16
HK3
DTX1
CBX8
ST3GAL1
PRELP
MMP15
HJURP
DTNB
CBX6
ST18
PRELID3A
MMP12
HIVEP2
DTL
CBX3
SSX5
PRDM4
MMEL1
HIST4H4
DTD1
CBX2
SSX1
PRDM13
MME
HIST3H2BB
DSN1
CBWD6
SSUH2
PRCP
MMD
HIST3H2A
DSCC1
CBWD3
SSU72
PRC1
MLPH
HIST2H3D
DSC1
CBLN1
SSPO
PRAP1
MLANA
HIST2H3C
DRICH1
CBLB
SS18L2
PRAMEF4
MKRN3
HIST2H2AC
DRC7
CBARP
SRXN1
PRAME
MKI67
HIST1H4J
DRAXIN
CAVIN2
SRSF7
PRAC2
MITF
HIST1H4I
DPYSL5
CAV1
SRSF6
PQBP1
MIS18A
HIST1H4H
DPYD
CATSPERG
SRSF4
PPP4R3C
MIPEP
HIST1H4E
DPY19L1
CAT
SRSF12
PPP4R3A
MINPP1
HIST1H4D
DPT
CASQ1
SRSF1
PPP1R3C
MIF4GD
HIST1H4C
DPP7
CASP8
SRRM3
PPP1R35
MIF
HIST1H4B
DPP4
CASP5
