# Supplementary material for: Identification of a Novel Tumor Microenvironment Prognostic Signature for Bladder Urothelial Carcinoma
Source: Front Oncol. 2022 Mar 1;12:818860. doi: 10.3389/fonc.2022.818860 (PMC8921452; doi:10.3389/fonc.2022.818860)
Supplement: Supplementary file 2 [file Table_2.xls]

Table S2. 173 prognostic TME-related genes from TCGA training cohort to establish the RS.
id	HR	HR.95L	HR.95H	pvalue
SRMS	0.765918869	0.64337913	0.911797861	0.002717384
PPP1R16A	0.768153731	0.590843757	0.998673758	0.048852662
MICB	0.843760879	0.720389959	0.988259779	0.035170465
MFAP5	1.112779392	1.004704631	1.232479612	0.040363902
ZNF692	0.77784018	0.619879071	0.976053836	0.030064556
SPON1	1.140331977	1.008031913	1.289995882	0.036878352
CALD1	1.156634597	1.01081873	1.323485163	0.034304454
ZNF600	0.663807115	0.511007885	0.862295669	0.002140868
HIC1	1.340342184	1.020821166	1.75987453	0.035006573
ZNF521	1.200083704	1.013276227	1.421330983	0.034623212
ZNF468	0.769265501	0.594315242	0.995716364	0.046308299
CABP4	0.647630067	0.489397693	0.857022232	0.002370278
HES4	0.848039026	0.741848239	0.969430339	0.015743374
SPAG4	0.795099102	0.677342988	0.933327123	0.005052478
ZNF432	0.649417513	0.502708685	0.838941357	0.000952661
SP6	0.812816865	0.7124296	0.927349532	0.002060467
POLR2H	0.67348182	0.456731901	0.993094115	0.046049762
MDK	0.862620492	0.769875094	0.966538752	0.010884008
PODXL2	0.873930508	0.767914113	0.994583275	0.041123694
HCN3	0.724446665	0.526911037	0.996037154	0.047210351
HCAR1	0.800272926	0.670997301	0.95445504	0.013192869
PNKP	0.655706367	0.476653949	0.902018834	0.009495044
MBOAT7	0.727203031	0.571376227	0.925527215	0.009626892
ZGRF1	0.446356786	0.248173729	0.80280206	0.007073419
ZEB2	1.406615895	1.07524919	1.840102084	0.012799175
C1orf159	0.585601086	0.401604762	0.853895831	0.005423684
ZDHHC23	0.697309914	0.515223387	0.943748146	0.019547384
SMPDL3B	0.739040326	0.601772458	0.907619809	0.003919664
BST2	0.909698071	0.829610866	0.997516563	0.044130711
GRIN2D	0.853264829	0.734728056	0.990925639	0.037578993
GRB7	0.81870211	0.70142014	0.955594383	0.011220507
WRAP73	0.582982269	0.344523242	0.986488818	0.044362167
GPRIN1	1.252949096	1.007406371	1.558339794	0.042737125
LYVE1	1.25544156	1.041156992	1.51382887	0.017202823
LYPD6B	0.849225392	0.744496864	0.968686104	0.014944012
BORA	0.730244792	0.556665337	0.957949815	0.023196134
SLC45A3	0.723908245	0.5815232	0.901156044	0.003835879
PJA2	1.357828056	1.00821435	1.828675648	0.044028143
SLC38A1	0.727136701	0.587679734	0.89968694	0.003357352
BLOC1S3	0.458097519	0.305227523	0.687530846	0.000164252
BLM	0.716905376	0.521317465	0.985873969	0.040610159
SLC2A6	0.843353938	0.717384907	0.99144247	0.039009344
CYP27B1	0.699774632	0.530617013	0.922858716	0.011452733
CYP1B1	1.187151807	1.067200181	1.320585809	0.001595716
LRRC4	1.375445664	1.010626741	1.871957963	0.042643449
GOLGA8A	0.805889423	0.673463217	0.96435521	0.018460636
PHLDA1	1.179603906	1.021021659	1.362816706	0.024936463
SLC24A3	1.164252966	1.011102849	1.340600485	0.034565964
LRP8	1.234954074	1.001799043	1.52237275	0.048064142
GNG11	1.275462869	1.019901072	1.595062084	0.032950095
CXCL12	1.158664454	1.023388789	1.311821404	0.020074276
CXCL11	0.9021623	0.821979385	0.990166944	0.030155413
SLC16A8	0.47322934	0.274764118	0.815048231	0.006991858
LPAR2	0.660011526	0.513110359	0.84896983	0.001218173
SLC12A8	1.207843743	1.023066647	1.425993616	0.025802829
PDRG1	0.706512404	0.5113959	0.97607309	0.035132474
CSPG4	1.228223871	1.052342243	1.433501209	0.009134918
PDGFRA	1.384989786	1.139311596	1.683645382	0.001079025
LIME1	0.614111188	0.429378864	0.87832118	0.007571575
PDE4B	1.291471575	1.032648873	1.615165496	0.024993349
PDCD5	0.721337202	0.524522081	0.992002775	0.044499379
LIG1	0.690342622	0.510907594	0.932796736	0.015823668
CRYAB	1.124788139	1.004688432	1.259244475	0.041235582
PCP2	0.753765696	0.584040184	0.972814441	0.029877108
PCOLCE2	1.206443053	1.070184147	1.360050832	0.002145809
SHOX2	1.381124948	1.07783172	1.769762465	0.010697218
CRISPLD2	1.187007751	1.01393896	1.389617577	0.032996653
LDB2	1.408784016	1.048015793	1.89374284	0.023166133
GATA3	0.907685377	0.838627946	0.982429391	0.016438389
SGPL1	0.709580424	0.555358758	0.90662904	0.006070767
CPXM2	1.217590714	1.055460868	1.404625403	0.006927332
SGCB	1.314462643	1.06371012	1.624326032	0.011345517
GALNT14	0.840874513	0.733451835	0.96403051	0.012945596
ASCL2	0.779699524	0.620340993	0.979995445	0.032909354
PCDH18	1.383793253	1.104771031	1.733285644	0.004696096
CPA3	1.143738754	1.01042499	1.294641711	0.033671757
ARID3A	1.18037479	1.005869828	1.385154029	0.042187368
TSC22D1	1.303293706	1.023524201	1.659535243	0.03166938
PALLD	1.178202998	1.016470409	1.365669175	0.029494628
TRPS1	1.265873389	1.024353202	1.56433878	0.029055807
PAFAH1B3	0.743849397	0.610562439	0.906233155	0.003311237
FXYD6	1.123025918	1.004181777	1.255935172	0.042043768
TRPM2	0.743833853	0.592724277	0.93346742	0.010643493
COL6A2	1.134521287	1.022668805	1.258607424	0.01716102
COL14A1	1.27126	1.098219565	1.471565467	0.001304603
KLF9	1.239082441	1.016249202	1.510776385	0.034063802
OR2B6	0.603521301	0.371250864	0.981110069	0.041661245
SAMD10	0.76285597	0.602983447	0.96511643	0.024078642
ANO9	0.645549515	0.518935556	0.803055739	8.53E-05
TPSAB1	1.146853447	1.001276646	1.313595831	0.047885289
TPM1	1.171930811	1.007893429	1.362665722	0.039192545
KIF26B	1.269635322	1.012881032	1.591474023	0.038359345
TP63	0.865960751	0.777625879	0.964330076	0.008751568
S100A5	0.805002305	0.666359259	0.972491494	0.024499489
OCIAD2	0.618047221	0.484435469	0.788510321	0.000107997
OAS3	0.793020472	0.662202338	0.94968174	0.011693454
OAS1	0.700958957	0.608127305	0.807961515	9.49E-07
RUNX2	1.510181187	1.196989269	1.905319687	0.00050844
NXPH4	1.150702033	1.000219141	1.323825063	0.049642895
FGF7	1.233400927	1.021284866	1.489572496	0.029353456
ALKBH6	0.584371233	0.389787157	0.87609284	0.009315874
FERMT1	0.841352186	0.712643589	0.993306489	0.041425461
TNFAIP6	1.156090868	1.018904441	1.311748227	0.024413866
KCNJ15	0.820900648	0.721660761	0.933787606	0.002681664
TNFAIP2	0.816012717	0.723015422	0.920971716	0.000989517
FCRLB	0.866232674	0.764563876	0.981421002	0.024172553
AKR1E2	0.74954796	0.582329328	0.964784216	0.025200263
TMEM97	0.857546902	0.761721247	0.965427566	0.011024334
NRP2	1.28144312	1.053840029	1.558202785	0.012934128
CHEK2	0.659853381	0.462400203	0.941622608	0.021933965
AHNAK	1.350616355	1.093558061	1.668100309	0.005266813
RNF128	0.903860541	0.834946359	0.978462712	0.012488212
NR2C2AP	0.72166244	0.530116561	0.982419181	0.038203332
NPIPB15	0.837085012	0.703629568	0.995852576	0.044763894
TMEM160	0.704487882	0.556619087	0.891638801	0.003566597
FBXL8	0.653755192	0.427902311	0.99881641	0.049363273
FBN2	1.255713972	1.108750196	1.422157656	0.000336413
FBN1	1.236900816	1.07629462	1.421472895	0.002734941
TMC6	0.665696522	0.524642341	0.844674218	0.000809846
RHBDD3	0.648702016	0.444714781	0.94625662	0.024656344
ADCY9	1.493160481	1.075274249	2.073450771	0.016701286
FANCD2	0.67251989	0.487319449	0.928103738	0.015780344
ADCK5	0.715190111	0.524816705	0.974620073	0.0337738
RGS2	1.202225985	1.061408057	1.36172635	0.003760536
CEMIP	1.281449415	1.087337405	1.510214396	0.003085773
IRF9	0.749615382	0.569765393	0.986236139	0.039496004
RGL3	0.85673035	0.739519014	0.992519298	0.039398931
TINAGL1	0.827486984	0.727329831	0.941436306	0.004017598
FAM43A	1.451649447	1.163395253	1.811324322	0.000966867
ADAM12	1.218567311	1.045036695	1.420913063	0.011669358
ACTA2	1.114062293	1.003138691	1.237251442	0.043536365
THEM6	0.870414469	0.76750931	0.98711682	0.030621431
THBS1	1.185583842	1.033391628	1.360190086	0.015159693
NFATC1	1.353839745	1.035847677	1.769451336	0.026568201
FAM110B	1.556726749	1.205843173	2.009712561	0.000682889
FABP6	0.843324357	0.749502238	0.948891058	0.00462919
RBMS3	1.628551965	1.213705483	2.185193642	0.001149718
IL37	1.574090328	1.009607367	2.454182132	0.045267456
RBBP8NL	0.808422261	0.687753277	0.950263087	0.009922806
IGSF8	0.726463146	0.555186707	0.950578781	0.019837077
RAD9A	0.549546484	0.404984405	0.745711031	0.000121053
RAD54B	0.608407686	0.401476006	0.921997596	0.019135944
IGFBP5	1.12945961	1.013131753	1.259144238	0.028148116
ERBB3	0.84354313	0.736278329	0.966434816	0.01420714
ENTPD6	0.588238779	0.419566204	0.824720528	0.00208584
ENGASE	0.767814238	0.62050992	0.950087477	0.015053521
EN1	1.20394614	1.002262402	1.44621439	0.047242259
MYCL	0.89227494	0.805696653	0.988156729	0.028615421
EMP1	1.342285783	1.138204786	1.582958661	0.000468055
HSPG2	1.237407263	1.02304462	1.496686172	0.028185496
PTGIS	1.152393244	1.032895355	1.285716102	0.011103635
ELN	1.182697546	1.038642081	1.346732922	0.011338351
PTGER4	0.769985039	0.636262817	0.931811422	0.007239944
SYNE4	0.842397281	0.733562223	0.967379666	0.015105975
MTHFD1L	1.539304914	1.17010015	2.025005824	0.002051607
MTERF3	0.639289425	0.435275205	0.938925453	0.022530609
MTCP1	0.58276637	0.359963451	0.943475347	0.028044104
SVEP1	1.564033249	1.054163316	2.32051331	0.026282553
EGR3	1.218298539	1.047954608	1.416331698	0.01018454
EGR2	1.258390452	1.048576398	1.510187081	0.01352431
HPGDS	1.532480488	1.10391821	2.127418883	0.010750754
STXBP6	1.446011113	1.163526823	1.797077728	0.000881954
EFEMP1	1.174784677	1.065184636	1.295661795	0.001265372
HOXB5	0.793195663	0.65855794	0.955359158	0.014640897
STRA6	1.244021402	1.017759848	1.520583911	0.033020048
CCDC80	1.184587187	1.057790615	1.326582769	0.003361225
DYSF	1.306864521	1.014871743	1.682867701	0.038043573
HLA-G	0.799548429	0.653649711	0.978012656	0.029536982
PRKY	0.795001439	0.662319487	0.954263465	0.013798135
DUSP2	0.847858512	0.745051938	0.964850933	0.012331248
MMP9	1.098363682	1.010323558	1.19407567	0.027743395
PRELP	1.161243668	1.014777137	1.328850253	0.029764304
MMP15	0.783286286	0.635684806	0.965159778	0.021857077
